# Supplementary material for: IVL-SYNTHSFM-v2: A synthetic dataset with exact ground truth for the evaluation of 3D reconstruction pipelines
Source: Data Brief. 2019 Dec 23;29:105041. doi: 10.1016/j.dib.2019.105041 (PMC6971370; doi:10.1016/j.dib.2019.105041)
Supplement: Multimedia component 1 [file mmc1.xml]

<?xml version="1.0" encoding="utf-8" standalone="no"?>
<data>
  <datasets>
    <author>davide.marelli@unimib.it;d.marelli8@campus.unimib.it</author>
    <type>1</type>
    <dataset>
      <name>IVL-SYNTHSFM-v2: a dataset for the evaluation of 3D reconstruction pipelines</name>
      <caption />
      <description>This dataset contains images of five 3D models that can be used to evaluate pipelines for 3D reconstruction from images. Each model is placed in a reference scene and is rendered under different lighting and camera conditions. For each of the five models, 8 scenes are created and for each scene 100 images are taken from different points of view.</description>
      <filetype>
        <name />
      </filetype>
      <filesize />
      <source>0</source>
      <sourcename>Original Data</sourcename>
      <access>
        <type>1</type>
        <name>Data available in data repository</name>
        <reponame>Mendeley Data</reponame>
        <PersistentId>10.17632/fnxy8z8894.1</PersistentId>
        <deeplinkurl>http://dx.doi.org/10.17632/fnxy8z8894.1</deeplinkurl>
      </access>
    </dataset>
  </datasets>
</data>
